# Supplementary material for: Combined Effects of Temperature and Toxic Algal Abundance on Paralytic Shellfish Toxic Accumulation, Tissue Distribution and Elimination Dynamics in Mussels Mytilus coruscus
Source: Toxins (Basel). 2021 Jun 17;13(6):425. doi: 10.3390/toxins13060425 (PMC8235259; doi:10.3390/toxins13060425)
Supplement: Supplementary file 1 [file toxins-13-00425-s001.zip]

Archive with 1 entries (1 files):
- toxins-1229517-supplementary from proof-doi.pdf
